# Supplementary material for: Prioritizing Zoonoses: A Proposed One Health Tool for Collaborative Decision-Making
Source: PLoS One. 2014 Oct 10;9(10):e109986. doi: 10.1371/journal.pone.0109986 (PMC4193859; doi:10.1371/journal.pone.0109986)
Supplement: Table S5 — Step 5: Excel program used to rank the pathogens using decision tree analysis. (XLSX) [file pone.0109986.s005.xlsx]

## Sheet: Decision_tree
Table S5. Step 5: Excel program used to rank the pathogens using decision tree analysis
	Initial Binary Scores									Weighted scores (by criterion weight)
	M/M	Control			FS	Collab			BioT	M/M	Control			FS	Collab			BioT	Results	Normalized Score
Anthrax	1	1	1	1	1	1	1	0	1	5	1.33333	1.33333	1.33333	3	0.666667	0.666667	0	1	14.3333	1
Bovine Tuberculosis	1	1	1	1	0	1	0	0	0	5	1.33333	1.33333	1.33333	0	0.666667	0	0	0	9.66667	0.674419
Brucellosis	0	1	1	1	1	1	1	1	1	0	1.33333	1.33333	1.33333	3	0.666667	0.666667	0.666667	1	10	0.697674
Cysticercosis	1	1	1	0	0	1	0	0	0	5	1.33333	1.33333	0	0	0.666667	0	0	0	8.33333	0.581395
Enteric Pathogens	0	1	1	0	0	1	1	0	1	0	1.33333	1.33333	0	0	0.666667	0.666667	0	1	5	0.348837
Hantavirus	1	1	0	0	0	1	0	0	1	5	1.33333	0	0	0	0.666667	0	0	1	8	0.55814
Hepatitis E virus	0	1	0	0	0	1	1	0	0	0	1.33333	0	0	0	0.666667	0.666667	0	0	2.66667	0.186047
Japenese Encephalitis virus	1	1	1	1	1	1	1	1	0	5	1.33333	1.33333	1.33333	3	0.666667	0.666667	0.666667	0	14	0.976744
Leptosporosis	1	1	1	1	1	1	1	1	0	5	1.33333	1.33333	1.33333	3	0.666667	0.666667	0.666667	0	14	0.976744
Lyme disease	1	1	1	0	0	1	0	0	0	5	1.33333	1.33333	0	0	0.666667	0	0	0	8.33333	0.581395
Melioidosis	1	1	1	0	0	1	0	0	1	5	1.33333	1.33333	0	0	0.666667	0	0	1	9.33333	0.651163
Nipah virus	1	1	0	0	1	1	0	0	0	5	1.33333	0	0	3	0.666667	0	0	0	10	0.697674
Plague	1	1	1	0	0	1	1	1	1	5	1.33333	1.33333	0	0	0.666667	0.666667	0.666667	1	10.6667	0.744186
Q fever	0	1	1	1	1	1	0	0	1	0	1.33333	1.33333	1.33333	3	0.666667	0	0	1	8.66667	0.604651
Rabies	1	1	1	1	0	1	1	1	0	5	1.33333	1.33333	1.33333	0	0.666667	0.666667	0.666667	0	11	0.767442
Tick-borne encephalitis virus	1	1	0	0	0	1	0	0	0	5	1.33333	0	0	0	0.666667	0	0	0	7	0.488372
West Nile virus	1	1	1	0	0	1	1	0	0	5	1.33333	1.33333	0	0	0.666667	0.666667	0	0	9	0.627907
Criteria			Abbreviation		Weight
Morbidity and Mortality			M/M		5
Ability to Prevent/Control			Control		4
Food Security			FS		3
Amenability to Collaborate			Collab		2
Bioterrorism			BioT		1
